# Supplementary material for: Regional patterns of diachronic technological change in the Howiesons Poort of southern Africa
Source: PLoS One. 2020 Sep 17;15(9):e0239195. doi: 10.1371/journal.pone.0239195 (PMC7498030; doi:10.1371/journal.pone.0239195)
Supplement: S1 Dataset — (XLSX) [file pone.0239195.s004.xlsx]

## Sheet: Tool metrics
Metrics and raw material of recorded retouched pieces in the HP at Sibudu (Weight and MD are also taken for broken pieces, all other measurements only taken if completely preserved)
LAYER	Raw material	Weight (g)	Maximum dimension (mm)	Max. length (mm)	Max. width (mm)	Max. thickness (mm)	Tool type	Complete?
QUE	Dolerite	0.3	11				backed bladelet	No
QUE	Quartz	1.9	21				bifacial point	No
QUE	Quartz	3.6	29			8	bifacial point	No
QUE	Dolerite	1.6	22				bifacial point	No
QUE	Quartz	3.4	26				bifacial point	No
QUE	Dolerite	25.4	58	53	36	12	bifacial point	Yes
QUE	Quartz	1	17				bifacial point	No
QUE	Quartz	3.5	25	15	18	8	bifacial point	Yes
QUE	Quartz	7.4	31		26	13	bifacial point	No
QUE	Quartz	4.1	31			8	bifacial point	No
QUE	Dolerite	1.7	32		12	4	Backed piece	No
QUE	Dolerite	1	25			3	Backed piece	No
QUE	Dolerite	3.1	35		17	5	Backed piece	No
QUE	Dolerite	0.4	21		10	3	Backed piece	No
QUE	Dolerite	2.6	35		13	5	Backed piece	No
QUE	Dolerite	2.3	34		14	4	Backed piece	No
QUE	Dolerite	1.5	35	35	11	4	Backed piece	Yes
QUE	Dolerite	4.5	41		16	7	Backed piece	No
QUE	Dolerite	2.1	35	35	15	4	Backed piece	Yes
QUE	Dolerite	1.9	36	36	10	5	Backed piece	Yes
QUE	Dolerite	1.4	32		14	4	Backed piece	No
QUE	Dolerite	2	30	30	13	5	Backed piece	Yes
QUE	Dolerite	1.7	35	35	13	4	Backed piece	Yes
QUE	Dolerite	2.7	34			6	Backed piece	No
QUE	Quartz	0.4	18			3	Backed piece	No
QUE	Dolerite	3.2	36		15	7	Backed piece	No
QUE	Dolerite	56.5	70	69		15	denticulate	No
QUE	Dolerite	9.5	42	39	22	8	lateral retouch	Yes
QUE	Dolerite	3.9	26				notched piece	No
QUE	Quartzite	0.7	16	16			piece esquilles	No
QUE	Quartzite	1.3	16	16	16	6	piece esquilles	Yes
QUE	Quartzite	1.5	19	18	14	5	piece esquilles	Yes
QUE	Quartzite	2	19	17	16	5	piece esquilles	Yes
QUE	Quartzite	2.1	21				piece esquilles	No
QUE	Quartz	10	38			14	preform biface	No
QUE	Dolerite	4.2	34	22	30	7	scraper, side	Yes
QUE	Dolerite	12.8	46	45	25	9	scraper, side	Yes
QUE	Dolerite	3.1	23	17	23	8	scraper, transverse	Yes
QUE	Dolerite	6.2	41	41	24	7	unifacial point	Yes
QUI	Quartz	7.4	39	39	20	11	bifacial point	Yes
QUI	Quartz	0.2	13				bifacial point	No
QUI	Quartz	2.3	19				bifacial point	No
QUI	Dolerite	1	30	30	10	4	Backed piece	Yes
QUI	Dolerite	1.1	28		14	2	Backed piece	No
QUI	Dolerite	0.6	22				Backed piece	No
QUI	Dolerite	0.2	16		9	2	Backed piece	No
QUI	Dolerite	5	54	54	6	23	Backed piece	Yes
QUI	Dolerite	1	24				Backed piece	No
QUI	Dolerite	4.4	48		17	5	Backed piece	No
QUI	Dolerite	1.9	28		14	4	Backed piece	No
QUI	Dolerite	1.2	22			4	denticulate	No
QUI	Sandstone	97.7	99			17	denticulate	No
QUI	Dolerite	8.5	38		31	9	denticulate	No
QUI	Dolerite	18.7	72		29	9	denticulate	No
QUI	Dolerite	7.8	33		23	10	lateral retouch	No
QUI	Dolerite	0.9	23		14		lateral retouch	No
QUI	Dolerite	1.3	26		12	4	lateral retouch	No
QUI	Dolerite	4.7	48		19	5	notched piece	No
QUI	Quartzite	1.2	17	14		5	piece esquilles	No
QUI	Dolerite	3	22	20	20	6	piece esquilles	Yes
QUI	Hornfels	2.7	31		20	5	ret on flake	No
QUI	Dolerite	10.8	32			14	ret on flake	No
QUI	Dolerite	11.6	46	40	34	7	scraper, side	No
QUI	Dolerite	1.8	24				unifacial point	No
QUI	Quartz	2.1	20			7	unifacial point	No
ROB	Dolerite	0.6	17				backed blade	No
ROB	Dolerite	1.5	35		10	4	backed blade	No
ROB	Dolerite	0.4	13				backed blade	No
ROB	Dolerite	0.6	16			4	backed blade	No
ROB	Quartz	0.3	8				backed blade	No
ROB	Dolerite	0.5	15				backed bladelet	No
ROB	Other	3.1	24	24	17	9	bifacial point	Yes
ROB	Dolerite	9.7	39	39	24	11	bifacial point	Yes
ROB	Quartz	2.5	25			7	bifacial point	No
ROB	Quartz	10.5	31		28	11	bifacial point	No
ROB	Quartz	0.6	16				bifacial point	No
ROB	Quartz	1.8	20				bifacial point	No
ROB	Quartz	3.5	25			10	bifacial point	No
ROB	Dolerite	13.7	50	50	29	9	bifacial point	Yes
ROB	Quartz	6.1	28		22	12	bifacial point	No
ROB	Quartz	7.9	39	39	21	9	bifacial point	Yes
ROB	Quartz	1.1	14				bifacial point	No
ROB	Quartz	2.6	27	27	14	8	bifacial point	Yes
ROB	Dolerite	11	47	44	25	9	backed piece	Yes
ROB	Sandstone	5.2	32		20	10	Backed piece	No
ROB	Dolerite	3.3	31		18	7	Backed piece	No
ROB	Dolerite	0.8	20				Backed piece	No
ROB	Dolerite	1.4	40	40	11	4	Backed piece	Yes
ROB	Dolerite	0.8	19				Backed piece	No
ROB	Dolerite	2	38	38	14	4	Backed piece	Yes
ROB	Quartz	0.2	15	15	7	2	Backed piece	Yes
ROB	Dolerite	2.9			17	5	Backed piece	No
ROB	Dolerite	2.7	30		16	5	Backed piece	No
ROB	Dolerite	0.3	8				Backed piece	No
ROB	Quartzite	2.2	30		12	5	Backed piece	No
ROB	Dolerite	0.5	18				Backed piece	No
ROB	Dolerite	0.4	16				Backed piece	No
ROB	Hornfels	4.1	49		17	4	Backed piece	No
ROB	Dolerite	2	38	38	13	5	Backed piece	Yes
ROB	Dolerite	1	26			3	Backed piece	No
ROB	Other	0.4	17	17	7	2	Backed piece	Yes
ROB	Dolerite	1.6	32		10	4	Backed piece	No
ROB	Other	0.6	21	21	9	5	Backed piece	Yes
ROB	Dolerite	1.1	22		13	3	Backed piece	No
ROB	Dolerite	7.7	39	35		6	denticulate	No
ROB	Dolerite	3.1	39		15	6	lateral retouch	No
ROB	Dolerite	0.4	20	20	7	2	lateral retouch	Yes
ROB	Dolerite	2.4	25		16	6	lateral retouch	No
ROB	Dolerite	4.4	36		12	9	lateral retouch	No
ROB	Dolerite	12.1	49		30	8	notched piece	No
ROB	Dolerite	1.8	25		14	4	notched piece	No
ROB	Dolerite	3.6	29				notched piece	No
ROB	Quartzite	1.6	17	15	17	6	piece esquilles	Yes
ROB	Dolerite	13.5	37	35	27	13	piece esquilles	Yes
ROB	Quartz	0.8	17	14	15	3	piece esquilles	Yes
ROB	Dolerite	6.7	36	35		7	preform biface	No
ROB	Quartz	7.9	36			15	preform biface	No
ROB	Dolerite	2.4	28			5	ret on blade	No
ROB	Hornfels	1.2	32	32	5	9	ret on bladelet	Yes
ROB	CCS	1.9	21				ret on flake	No
ROB	Dolerite	13.5	47		32	11	ret on flake	No
ROB	Dolerite	0.2	16				ret on flake	No
ROB	Dolerite	1.4	24				ret on flake	No
ROB	Dolerite	4.9	31				scraper, side	No
ROB	Quartz	5.7	34		24	7	unifacial point	No
ROB	Hornfels	4.4	39	39	21	6	unifacial point	Yes
ROS	Dolerite	0.9	22		12	3	backed blade	No
ROS	Dolerite	0.4	19		11	3	backed blade	No
ROS	Dolerite	2	37			4	backed blade	No
ROS	Dolerite	1.6	27		13	5	backed blade	No
ROS	Dolerite	2.4	32		17	6	backed blade	No
ROS	Dolerite	10.7	39		24	9	bifacial point	No
ROS	Other	0.5	14				bifacial point	No
ROS	Quartz	6.1	33		20	12	bifacial point	No
ROS	Quartz	1.9	20		15	6	bifacial point	No
ROS	Quartzite	5.8	41				bifacial point	No
ROS	Dolerite	4.8	35				backed piece	No
ROS	Dolerite	1.6	22			8	backed piece	No
ROS	Hornfels	11.4	52	49	25	9	backed piece	Yes
ROS	Quartz	0.5	16	16	8	5	Backed piece	Yes
ROS	Dolerite	1.9	29		12	4	Backed piece	No
ROS	Dolerite	2	23		15	6	Backed piece	No
ROS	Other	0.4	20	20	6	2	Backed piece	Yes
ROS	Hornfels	0.9	27		16	3	Backed piece	No
ROS	CCS	1	25		9	5	Backed piece	No
ROS	Dolerite	1.9	32		15	5	Backed piece	No
ROS	Dolerite	2.7	30		14	7	Backed piece	No
ROS	Dolerite	1.1	27		10	4	Backed piece	No
ROS	Dolerite	1.8	33		15	5	Backed piece	No
ROS	Dolerite	3.3	38		15	5	Backed piece	No
ROS	Dolerite	0.4	12				Backed piece	No
ROS	Dolerite	0.3	12				Backed piece	No
ROS	Quartz	0.9	20		10	5	Backed piece	No
ROS	Dolerite	1.2	25		11	4	Backed piece	No
ROS	Dolerite	0.6	30	30	8	3	Backed piece	Yes
ROS	Dolerite	2.4	32		18	5	Backed piece	No
ROS	Dolerite	0.7	22			2	Backed piece	No
ROS	Dolerite	2.9	40		17	5	Backed piece	No
ROS	Dolerite	1.3	24		12	6	Backed piece	No
ROS	Dolerite	1.9	33		13	4	Backed piece	No
ROS	Dolerite	2.3	31		14	5	Backed piece	No
ROS	Dolerite	1.2		45	8	4	Backed piece	Yes
ROS	CCS	1.4	26		14	4	Backed piece	No
ROS	Dolerite	2.8	50	50	13	4	Backed piece	Yes
ROS	Quartz	0.4	16	16	8	4	Backed piece	Yes
ROS	Dolerite	1	29		13	3	Backed piece	No
ROS	Dolerite	1.7	40	40	11	4	Backed piece	Yes
ROS	Dolerite	4.8	32		25	7	denticulate	No
ROS	Dolerite	16.1	43		30	10	denticulate	No
ROS	Dolerite	1.3	21		13	4	denticulate	No
ROS	Dolerite	5.1	43		20		denticulate	No
ROS	Dolerite	6	39				denticulate	No
ROS	Dolerite	3.4	31	24	22	9	denticulate	Yes
ROS	Dolerite	0.6	16				denticulate	No
ROS	CCS	3.7	44	42	17	5	lateral retouch	Yes
ROS	Dolerite	0.6	20		11	2	lateral retouch	No
ROS	Dolerite	4	34				notched piece	No
ROS	Dolerite	4.4	30		26	7	piece esquilles	No
ROS	Quartz	2.4	23	20	18	6	piece esquilles	Yes
ROS	Quartzite	0.8	17				piece esquilles	No
ROS	Other	0.7	14	12	12	5	piece esquilles	Yes
ROS	Dolerite	2.5			17		ret on blade	No
ROS	Dolerite	4.1	35		18	6	ret on blade	No
ROS	Hornfels	1.9	33		6	7	ret on bladelet	No
ROS	Sandstone	76.1	84		45	21	ret on flake	No
ROS	Dolerite	10.5	44				ret on flake	No
ROS	Dolerite	5.6	57		17	5	Strangulated Piece	No
SAM	Hornfels	0.5	12				backed blade	No
SAM	Dolerite	2.3	30			6	backed blade	No
SAM	Dolerite	1.6	31		15	4	backed blade	No
SAM	Dolerite	0.4	21				backed blade	No
SAM	Dolerite	0.4	31	31	6	2	backed bladelet	Yes
SAM	Dolerite	0.6				4	backed bladelet	No
SAM	Dolerite	0.8	22		10	4	backed piece	No
SAM	Dolerite	2.1	36		12	5	Backed piece	No
SAM	Dolerite	1.1	35		13	3	Backed piece	No
SAM	Dolerite	2.6	37		15	5	Backed piece	No
SAM	Quartz	0.1	9				Backed piece	No
SAM	CCS	1.4	30		8	7	Backed piece	No
SAM	Hornfels	2.7	46	46	13	4	Backed piece	Yes
SAM	Dolerite	1.2	32	32	12	4	Backed piece	Yes
SAM	Dolerite	2.2			16	4	Backed piece	No
SAM	Dolerite	1	24		12	3	Backed piece	No
SAM	Other	0.2	11		7	1	Backed piece	No
SAM	Dolerite	1	30	30	11	3	Backed piece	Yes
SAM	Dolerite	1.8	25				Backed piece	No
SAM	Dolerite	2.3	31		15	5	Backed piece	No
SAM	Dolerite	0.8	23		11	3	Backed piece	No
SAM	Dolerite	0.6	17				Backed piece	No
SAM	Dolerite	2.4	29		12	6	Backed piece	No
SAM	Dolerite	2.6	42	42	16	5	Backed piece	Yes
SAM	Dolerite	3.8	32		24	5	Backed piece	No
SAM	Yasper	1.1	22	22	13	5	Backed piece	Yes
SAM	Dolerite	1.1	26			5	Backed piece	No
SAM	Dolerite	2	25		15	5	Backed piece	No
SAM	Dolerite	3.7	35		17	6	Backed piece	No
SAM	Dolerite	1.8	32	32		4	Backed piece	No
SAM	Dolerite	3.6	58	58	19	4	Backed piece	Yes
SAM	Dolerite	6.3	51	51	19	6	Backed piece	Yes
SAM	Dolerite	18	58	56	34	9	denticulate	Yes
SAM	Quartz	2.1	27		13	5	lateral retouch	No
SAM	Dolerite	10.3	46				notched piece	No
SAM	Hornfels	4.2	34		23	5	notched piece	No
SAM	Quartz	1.8	23	15		5	piece esquilles	No
SAM	CCS	6.4	27		20	13	preform biface	No
SAM	Dolerite	10.5	36				ret on flake	No
SAM	Dolerite	3.4	36	8	36	8	scraper, transverse	No
SAR	Quartzite	1.3	16		13	5	backed blade	No
SAR	Hornfels	2.6	28				backed blade	No
SAR	Dolerite	1.2	24		10	4	backed bladelet	No
SAR	Quartz	6.4	36	36		9	bifacial point	No
SAR	Hornfels	10.5		32	29	9	biseau	Yes
SAR	Dolerite	3.2	30	30		7	burin	No
SAR	Dolerite	2.2	31		22	6	Backed piece	No
SAR	Dolerite	1.9	29		12	5	Backed piece	No
SAR	Quartzite	0.4	16				Backed piece	No
SAR	Hornfels	0.5	16		11	2	Backed piece	No
SAR	Quartzite	1	18			5	Backed piece	No
SAR	Dolerite	1.8	29		10	6	Backed piece	No
SAR	CCS	0.2	20	20	9	2	Backed piece	Yes
SAR	Dolerite	1.1	33	33	16	3	Backed piece	Yes
SAR	Dolerite	4	44		14	5	Backed piece	No
SAR	Dolerite	4.2	37		20	6	Backed piece	No
SAR	Dolerite	5.1	33				denticulate	No
SAR	Dolerite	3.2	30				lateral retouch	No
SAR	Dolerite	2.9	39			5	lateral retouch	No
SAR	Dolerite	3			11	8	lateral retouch	No
SAR	Hornfels	0.3	16			2	lateral retouch	No
SAR	Dolerite	5.3	36	28	26	6	notched piece	Yes
SAR	Dolerite	7	54		21	6	notched piece	No
SAR	Dolerite	27	49	49	10	5	notched piece	Yes
SAR	Quartzite	4.3	31	30	21	6	piece esquilles	Yes
SAR	Other	4.6	26	22	26	8	piece esquilles	Yes
SAR	Quartzite	7.5	30	24	27	8	piece esquilles	Yes
SAR	Hornfels	2.4	20	19	14	8	piece esquilles	Yes
SAR	Dolerite	5.9	33			7	ret on blade	No
SAR	Hornfels	4.09		31	18	5	ret on blade	Yes
SAR	Dolerite	8.9	39		29	8	ret on flake	No
SAR	Quartzite	13.2	41			10	ret on flake	No
SAR	Hornfels	7.28	33			11	ret on flake	No
SAR	Dolerite	3.2	39		18	5	unifacial point	No
SAR	Dolerite	2.13		17	25	3	unifacial tool	Yes
THA	Dolerite	4.1	45		16	6	backed blade	No
THA	Dolerite	1.3	22				backed blade	No
THA	Hornfels	4.7			19	5	backed blade	No
THA	Dolerite	1	18				backed blade	No
THA	Dolerite	1.3	25		9	5	backed blade	No
THA	Dolerite	0.6	20		9	4	backed bladelet	No
THA	Other	0.3	15		7	2	backed bladelet	No
THA	Dolerite	0.3	10				backed bladelet	No
THA	Hornfels	0.4	17				backed bladelet	No
THA	CCS	0.4	16		7	3	backed bladelet	No
THA	Hornfels	0.4	17				backed piece	No
THA	Hornfels	1.1	23	23	11	5	Backed piece	Yes
THA	Dolerite	3.7	42		14	6	Backed piece	No
THA	Quartzite	2.6	34		15	5	Backed piece	No
THA	Dolerite	1.7	28		15	4	Backed piece	No
THA	Dolerite	2.6	31		16	6	Backed piece	No
THA	Dolerite	3.7	36		17	6	Backed piece	No
THA	Quartzite	2.9	39	39	14	5	Backed piece	Yes
THA	Dolerite	2.5	49	49	14	3	Backed piece	Yes
THA	Dolerite	3.1	45	45	16	4	Backed piece	Yes
THA	Sandstone	2.9			15	6	Backed piece	No
THA	Dolerite	3	32		17	6	Backed piece	No
THA	Dolerite	4	51	51	14	6	Backed piece	Yes
THA	Dolerite	1.3	34		15	5	Backed piece	No
THA	Other	0.6	18	18	9	3	Backed piece	Yes
THA	Dolerite	2.5	33		12	6	Backed piece	No
THA	Dolerite	1.5	34		9	5	Backed piece	No
THA	Dolerite	3.5	40		15	6	Backed piece	No
THA	Hornfels	1.4	39	39	16	3	Backed piece	Yes
THA	Dolerite	5.9	51	51	19	7	Backed piece	Yes
THA	Dolerite	1.4	26				Backed piece	No
THA	Dolerite	1.8	30		16	4	Backed piece	No
THA	Quartzite	1.6	25		14	4	Backed piece	No
THA	Dolerite	0.5	18				Backed piece	No
THA	Other	0.4	17	17		2	Backed piece	No
THA	Dolerite	1.2	29		12	3	Backed piece	No
THA	Dolerite	3.3	31		20	5	Backed piece	No
THA	Dolerite	1	29		11	4	Backed piece	No
THA	Dolerite	1.2	30	30	11	4	Backed piece	Yes
THA	Other	0.3	11		7	3	Backed piece	No
THA	Dolerite	0.7	21		9	3	Backed piece	No
THA	Dolerite	1.9	41	41	14	3	Backed piece	Yes
THA	Dolerite	2.5	31		15	4	Backed piece	No
THA	Dolerite	4.8	54	54	17	4	Backed piece	Yes
THA	Dolerite	2	30	30	13	4	Backed piece	Yes
THA	Dolerite	5.6	44		19	7	Backed piece	No
THA	Other	0.3	15	15	8	4	Backed piece	Yes
THA	Dolerite	1	18		14	4	Backed piece	No
THA	Dolerite	3.1			17	6	Backed piece	No
THA	Dolerite	3.3	42		16	5	Backed piece	No
THA	Dolerite	1.2	19				Backed piece	No
THA	Dolerite	1.2	20				Backed piece	No
THA	Dolerite	1.7	31		14	4	Backed piece	No
THA	Dolerite	6.8	50		20	6	Backed piece	No
THA	Dolerite	4	57	57	18	3	Backed piece	Yes
THA	Dolerite	3.2	32		17	5	Backed piece	No
THA	Dolerite	1	38	38	8	3	Backed piece	Yes
THA	Hornfels	1.6	32		11	3	Backed piece	No
THA	Dolerite	1.5	25	25	13	4	Backed piece	Yes
THA	Dolerite	2	44	44	14	4	Backed piece	Yes
THA	Dolerite	4.1	56	56	16	5	Backed piece	Yes
THA	Dolerite	2.9	35		16	5	Backed piece	No
THA	Dolerite	0.4	15				Backed piece	No
THA	Other	0.3	17		7	2	Backed piece	No
THA	Dolerite	0.8	27	27	13	5	Backed piece	Yes
THA	Dolerite	0.9	24		12	3	Backed piece	No
THA	Dolerite	3.3	29		17	6	Backed piece	No
THA	Dolerite	3.7			15	6	Backed piece	No
THA	Dolerite	2.1			17	3	Backed piece	No
THA	Dolerite	1	28	28	12	3	Backed piece	Yes
THA	Dolerite	1.7	32	32	12	5	Backed piece	Yes
THA	Dolerite	0.8	20				Backed piece	No
THA	Dolerite	1.9	33		16	3	denticulate	No
THA	Dolerite	7.4	37		23	5	denticulate	No
THA	Dolerite	4.2	40			6	denticulate	No
THA	Quartzite	3.9	37		19	5	denticulate	No
THA	Dolerite	5.4	53		19	5	denticulate	No
THA	Dolerite	10.5	68	65	21	7	denticulate	Yes
THA	Sandstone	35.6	71				denticulate	No
THA	Sandstone	191.5	55	48	49	49	hammer	Yes
THA	Dolerite	6.3	52			11	lateral retouch	No
THA	Hornfels	6.9	58		20	7	lateral retouch	No
THA	Dolerite	0.3	12				lateral retouch	No
THA	Dolerite	4.1	36		17	6	notched piece	No
THA	Hornfels	4.7	35				notched piece	No
THA	Dolerite	4.9	35		28	6	piece esquilles	No
THA	Dolerite	5.9	39	38	19	7	piece esquilles	Yes
THA	Other	2.2	19	19	15	8	piece esquilles	Yes
THA	Dolerite	4.3	31	29	18	7	piece esquilles	Yes
THA	Quartzite	4.2			22	7	piece esquilles	No
THA	Quartz	1.9	22	21	16	5	piece esquilles	Yes
THA	Hornfels	11.2	61	61	25	6	ret on blade	Yes
THA	Dolerite	7.3	55		23	6	ret on blade	No
THA	Dolerite	4.7	32		27	7	ret on flake	No
THA	CCS	5.5	44			5	ret on flake	No
THA	Dolerite		31				ret on flake	No
THA	Dolerite	38.9	86	66	44	12	scraper, side	Yes
THA	Dolerite	3.6	42		17	5	Strangulated Piece	No
THA	Other	0.3	12		7	2	unifacial point	No
THA	Dolerite	6.5	34		28	8	unifacial point	No
THA	Hornfels	7.6	41			11	unifacial point	No
THA	Quartzite	1.5	29		13	4	unifacial point	No
THE	Dolerite	2.9	38		16	5	backed blade	No
THE	Dolerite	3.6	35		5	16	backed blade	No
THE	Hornfels	0.3	15				backed blade	No
THE	Dolerite	1	18				backed blade	No
THE	Dolerite	0.8	25		11	3	backed blade	No
THE	Hornfels	1.3	30			4	backed blade	No
THE	Dolerite	3.8	29		17		backed blade	No
THE	Dolerite	4.6	47		22	4	backed blade	No
THE	Dolerite	3	39		16	5	backed blade	No
THE	Dolerite	2.4			17	4	backed blade	No
THE	Dolerite	1.6	37	36	14	3	backed blade	Yes
THE	Quartz	0.1	9		7		backed bladelet	No
THE	Other	0.2	17		6	2	backed bladelet	No
THE	Other	0.3	15			3	backed bladelet	No
THE	Dolerite	1.2	20		16		backed piece	No
THE	Hornfels	1.6	27	27	13	5	backed piece	Yes
THE	Dolerite	2.6	45		15	4	Backed piece	No
THE	Dolerite	4	60	60	16	4	Backed piece	Yes
THE	Dolerite	1.7	31				Backed piece	No
THE	Dolerite	3.3	40		14	6	Backed piece	No
THE	Hornfels	2.5	34		17	5	Backed piece	No
THE	Dolerite	2.1	39		16	4	Backed piece	No
THE	Dolerite	8.9	72	72	19	7	Backed piece	Yes
THE	Dolerite	1	34	34	9	3	Backed piece	Yes
THE	Dolerite	4.5	52	52	15	7	Backed piece	Yes
THE	Dolerite	6.7	53		22	7	Backed piece	No
THE	Dolerite	6.1	51	51	17	6	Backed piece	Yes
THE	Dolerite	1.2	24		12	4	Backed piece	No
THE	Dolerite	2.9	35		14	6	Backed piece	No
THE	Dolerite	1.7	29		17	4	Backed piece	No
THE	Dolerite	2.3			12	5	Backed piece	No
THE	Dolerite	2.4	32		14	5	Backed piece	No
THE	Dolerite	2.3	32		14	5	Backed piece	No
THE	Dolerite	1.8	29		14	4	Backed piece	No
THE	Dolerite	0.6	21	21	7	3	Backed piece	Yes
THE	Dolerite	1.5		32	14	4	Backed piece	Yes
THE	Quartzite	3.2	36	36	16	5	Backed piece	Yes
THE	Dolerite	2.1	40	40	14	5	Backed piece	Yes
THE	Dolerite	1.4	28		14	3	Backed piece	No
THE	Dolerite	2.7	47	47	13	5	Backed piece	Yes
THE	Dolerite	2.3	38		14	5	Backed piece	No
THE	Dolerite	0.8	20	20	10	3	Backed piece	Yes
THE	Dolerite	1.9	31		15	4	Backed piece	No
THE	Hornfels	1.1	23				Backed piece	No
THE	Hornfels	2.8	40		18	4	Backed piece	No
THE	Dolerite	1.4	27				Backed piece	No
THE	Quartz	0.8	16	16	14	4	Backed piece	Yes
THE	Dolerite	0.9	20				Backed piece	No
THE	Dolerite	1	34	34		3	Backed piece	No
THE	Dolerite	1.1	22				Backed piece	No
THE	Quartz	0.8	17	17	10	4	Backed piece	Yes
THE	Dolerite	3.9	56	56	16	4	Backed piece	Yes
THE	Dolerite	2.7	55	55	15	5	Backed piece	Yes
THE	Dolerite	3.8	36	36	21	6	Backed piece	Yes
THE	Hornfels	1.9	40	40	12	5	Backed piece	Yes
THE	Dolerite	2	30		13	5	Backed piece	No
THE	Quartzite	3.2	45	45	19	4	Backed piece	Yes
THE	Dolerite	3.3	33		17	6	Backed piece	No
THE	Dolerite	1.3	25			5	Backed piece	No
THE	Dolerite	2.1	41		12	4	Backed piece	No
THE	Dolerite	6	19		11	3	Backed piece	No
THE	Dolerite	1	28	28	8	4	Backed piece	Yes
THE	Dolerite	3.3	34		22	6	Backed piece	No
THE	Dolerite	5.2	49		22	5	Backed piece	No
THE	Dolerite	1.1	26	26	10	4	Backed piece	Yes
THE	Dolerite	0.5	24		7	2	Backed piece	No
THE	Dolerite	4	40		15	7	Backed piece	No
THE	Dolerite	1.1	33	33	8	4	Backed piece	Yes
THE	Dolerite	3.1	49	49	19	4	Backed piece	Yes
THE	Other	0.4	15				Backed piece	No
THE	Dolerite	0.8	24		12	2	Backed piece	No
THE	Dolerite	4	36		16	7	Backed piece	No
THE	Dolerite	0.4	12				Backed piece	No
THE	Dolerite	7.3	46		19	8	Backed piece	No
THE	Quartz	0.4	15		10	3	Backed piece	No
THE	Dolerite	4	40		17	6	Backed piece	No
THE	Dolerite	3.1	37		18	6	Backed piece	No
THE	Hornfels	2.2	37		15	4	Backed piece	No
THE	Dolerite	2.1	38	38	16	4	Backed piece	Yes
THE	Dolerite	3.9	44		21	3	Backed piece	No
THE	Quartzite	4.8	41			8	borer	No
THE	Dolerite	4.7	46	46	14	7	burin	Yes
THE	Quartzite	13.7	59		28	9	denticulate	No
THE	Quartzite	8.8	42		30	7	denticulate	No
THE	Sandstone	27.8	50		35	17	denticulate	No
THE	Dolerite	6.9	39	34	23	9	denticulate	Yes
THE	Dolerite	4.4	36		18	6	denticulate	No
THE	Quartz	12.2	24	24	22	18	hammer	Yes
THE	Sandstone	34.5	39	34	34	25	hammer	Yes
THE	Dolerite	5.5	30	27	21	7	lateral retouch	Yes
THE	Dolerite	1.3	19		13		lateral retouch	No
THE	Dolerite	4.6	45		17	5	lateral retouch	No
THE	Dolerite	3.7	38		16	5	lateral retouch	No
THE	Dolerite	2.2	24		13	5	lateral retouch	No
THE	Quartzite	8.2			24	6	lateral retouch	No
THE	Dolerite	5.5	36				lateral retouch	No
THE	Dolerite	8.8	46		25	5	notched piece	No
THE	Dolerite	2.2	34		16	4	notched piece	No
THE	Quartzite	2	31		12	5	notched piece	No
THE	Dolerite	7.5	43		21	10	notched piece	No
THE	Dolerite	5.6	50		17	4	notched piece	No
THE	Quartzite	2.5	25		21	6	notched piece	No
THE	Dolerite	16.4	54		29	10	notched piece	No
THE	Dolerite	6	52		23	6	notched piece	No
THE	CCS	3.2	26	25	14	7	piece esquilles	Yes
THE	Dolerite	17.5	50	50	28	11	piece esquilles	Yes
THE	Dolerite	5.2	30	22	30	8	piece esquilles	Yes
THE	Quartzite	0.7	18	18			piece esquilles	No
THE	Dolerite	9.3	33	22	26	12	piece esquilles	Yes
THE	Hornfels	4.7	30	21	30	8	piece esquilles	Yes
THE	Dolerite	12.1	32	32	32	10	piece esquilles	Yes
THE	Dolerite	28.9	46	43	46	16	piece esquilles	Yes
THE	Dolerite	8.8	29	29	21	14	piece esquilles	Yes
THE	Quartzite	3.7	32		16	6	ret on blade	No
THE	Dolerite	2.2	33		20	3	ret on blade	No
THE	Quartzite	5.5	37		20	6	ret on blade	No
THE	Quartzite	4.3	41		21	4	ret on blade	No
THE	Dolerite	6.9	32		26		ret on blade	No
THE	Dolerite	1.3	26		14	3	ret on blade	No
THE	Quartzite	0.7	20		10	4	ret on bladelet	No
THE	Dolerite	26.5	53	51	41	10	ret on flake	Yes
THE	Dolerite	7.3	38		27	6	ret on flake	No
THE	Dolerite	8.2	37				ret on flake	No
THE	Dolerite	12.3	33		32	10	ret on flake	No
THE	Dolerite	6.2	32				scraper, convergent	No
THE	Dolerite	36.5	53	49		14	scraper, side	No
THE	Dolerite	24.8	45	45	38	13	scraper, side	Yes
THE	Dolerite	75.2	95		67	17	scraper, side	No
THE	Sandstone	105.5	69	47	49	30	scraper, transverse	Yes
THE	Dolerite	6.7	50		20	7	Strangulated Piece	No

## Sheet: Blade metrics
Metrics of all blades and bladelets in the HP at Sibudu by layer (measurements in mm, only taken if completely preserved)
QUE	QUI	ROB	ROS	SAM	SAR	THA	THE		QUE	QUI	ROB	ROS	SAM	SAR	THA	THE		QUE	QUI	ROB	ROS	SAM	SAR	THA	THE
Length	Length	Length	Length	Length	Length	Length	Length		Width	Width	Width	Width	Width	Width	Width	Width		Thickness	Thickness	Thickness	Thickness	Thickness	Thickness	Thickness	Thickness
48	69	57	36	57	31	57	34		14	23	22	20	13	18	14	19		7	7	5	7	5	5	5	4
42	32	50	92	34	40	51	30		17	16	11	22	18	15	18	16		8	16	7	9	7	5	5	3
40	79	59	51	45	50	39	49		16	22	17	21	18	16	18	23		9	10	8	5	4	6	3	3
44	43	46	54	34	43	66	44		21	20	25	12	21	16	21	13		6	5	6	6	9	6	4	4
44	64	32	41	41	40	36	44		18	15	16	19	16	14	20	17		4	7	6	8	9	4	8	6
47	43	40	28	42	48	28	55		16	19	18	19	23	16	22	17		10	7	8	7	9	5	7	5
39	30	56	46	38	45	18	47		22	26	22	15	13	18	16	16		5	10	5	3	6	6	4	9
36	56	38	41	36	45	40	72		23	18	15	18	17	20	22	12		5	5	3	6	3	6	3	4
33	33	47	50	57	68	37	62		19	15	17	26	14	11	19	13		8	4	6	9	6	4	4	10
31	42	67	20	30	56	35	44		19	15	17	14	17	13	16	16		12	10	3	5	8	4	4	6
34	41	31	40	32	51	36	41		15	28	27	22	22	15	19	12		5	10	17	7	9	8	10	5
44	35	38	35	64	67	32	36		17	22	21	20	15	23	18	16		4	5	7	9	3	6	6	4
43	41	30	36	41	44	56	52		17	15	16	20	17	20	13	14		4	4	10	6	8	4	6	4
59	69	38	46	30	53	44	64		17	13	22	15	20	16	17	17		6	9	5	10	10	6	5	3
30	39	43	33	58	42	65	77		12	18	14	30	23	15	20	15		5	8	5	4	10	4	6	8
35	32	39	35	35	44	51	60		14	13	17	24	18	13	13	14		6	6	3	6	12	5	5	9
47	32	29	35	60	30	34	43		17	21	24	15	16	23	19	17		6	5	5	9	5	5	4	6
30	30	36	54	51	57	46	72		14	18	14	16	18	21	16	18		8	7	9	3	7	6	8	7
52	30	30	49	43	63	47	39		17	20	16	19	12	18	15	22		9	8	4	8	5	5	7	5
54	61	40	40	46	33	34	30		17	18	12	16	17	16	13	23		5	6	4	13	9	6	3	6
35	33	30	41	55	33	57	38		20	15	11	20	18	18	15	21		9	8	4	6	5	7	6	5
35	31	36	45	73	31	80	34		21	14	23	22	19	23	19	18		7	8	7	8	5	10	7	7
30	46	49	69	52	41	36	55		18	15	13	18	18	23	25	20		9	5	5	6	5	5	6	8
33	41	41	37	30	36	30	39		19	19	20	23	15	20	20	13		7	5	4	6	4	6	7	4
30	34	50	41	34	65	34	32		19	15	18	17	18	16	14	14		7	14	3	5	6	8	7	8
39	63	47	51	32	33	28	27		15	19	23	22	16	22	33	17		6	5	5	5	7	8	7	8
44	51	71	40	44	56	32	57		23	18	16	17	13	16	31	23		4	5	5	4	6	5	4	4
44	50	42	49	37	48	30	43		15	18	17	14	19	14	21	20		4	5	4	6	3	6	11	8
69	40	36	32	22	54	45	38		14	15	29	13	15	21	24	21		6	5	9	8	5	10	7	6
38	36	36	73	36	54	49	68		15	16	15	14	15	13	14	22		5	5	6	7	7	13	5	8
40	54	49	35	35	44	39	40		14	15	14	19	18	22	10	18		5	8	5	6	10	6	7	6
46		49	58	33	32	46	55		16	12	13	20	19	16	19	15		6	5	6	5	4	6	6	6
47		33	39	41	55	44	60		21	15	18	16	14	23	27	23		4	4	4	6	6	4	6	6
34		39	48	32	60	36	46		13	15	19	18	15	19	18	22		8	4	6	9	5	3	6	8
54		68	52	30	42	47	60		18	14	17	17	18	13	24	15		6	2	4	5	8	5	5	5
52		35	35	47	45	28	48		15	14	16	17	18	19	19	20		8	6	4	7	3	5	4	11
48		37	29	32	44	48	41		18	19	17	17	15	19	25	37		6	17	5	7	5	5	5	8
21		33	31	30	53	49	38		13	24	21	15	17	17	16	14		5	5	4	7	7	12	4	8
62		36	31	30	49	34	50		17	23	11	14	12	20	13	27		5	6	6	6	5	9	7	4
38		40	37	31	30	44	72		18	19	14	23	16	17	15	27		7	5	4	4	4	5	4	7
44		34	38	30		41	53		12	14	14	19	18	17	19	16		5	9	5	4	4	8	7	5
47			42			32	43		21	17	21	19	15	17	21	15		4	5	5	4	3	5	4	5
32						36	53		21	14	14	18	14	19	21	17		7	5	6	5	6	4	5	4
34						48	45		21	13	21	15	17	22	20	20		9	7	4	4	5	5	5	6
36						38	39		12	25	22	13	15	14	9	17		5	7	5	4	4	4	6	9
31						50	47		15	19	23	14	15	14	12	14		7	3	3	5	3	9	3	6
						25	48		16	14	13	5	20	20	16	26		6	6	4	6	4	4	4	7
						36	38		15	16	16	13	21	20	12	19		4	5	3	3	6	7	3	4
						49	59		15	17	14	11	21	23	12	18		4	8	3	6	7	6	6	8
						59	73		20	16	18	11	20	18	9	22		7	5	4	4	7	8	3	5
						43	57		16	18	15	18	17	23	23	19		4	8	4	3	12	8	10	4
						39	59		11	21	15	20	28	18	19	15		9	8	8	12	6	12	5	5
						41	65		17	17	14	15	22	20	20	14		4	8	12	4	4	6	6	7
						50	52		14	17	18	16	14	25	19	23		4	6	3	9	7	10	11	11
						42	53		14	21	12	16	14	20	14	25		5	10	6	5	6	6	6	9
						46	33		12	19	14	16	20	23	18	29		7	5	4	3	5	3	6	10
						35	36		14	18	20	10	20	21	27	21		5	16	15	6	9	7	5	7
						28	30		15	16	15	13	19	16	22	18		8	13	6	10	6	4	5	5
						35	36		17	23	7	19	13	13	18	21		5	10	8	3	6	5	5	9
						27	43		13	17	16	13	22	17	15	23		3	5	5	3	4	5	7	9
						42	87		15	21	18	13	19	15	17	28		5	5	6	5	5	5	3	6
						49	37		17	26	18	15	16	22	13	18		8	9	9	8	6	6	5	7
						37	55		15	16	14	11	22	24	19	20		7	9	7	6	5	2	9	13
						39	46		13	17	22	15	15	13	24	22		5	9	6	7	7	8	4	8
						38	16		22	18	19	12	19	24	15	23		6	8	11	6	7	5	5	7
						77	37		21	29	23	16	22	14	15	15		5	6	4	9	5	4	7	5
						53	39		24	18	20	12	20	20	15	18		9	4	6	7	6	5	5	15
						42	37		21	17	12	12	23	14	19	21		5	8	9	9	6	10	5	7
						37	63		17	17	23	15	18	16	16	17		4	4	8	5	5	5	9	10
						38	66		17	12	16	13	18	18	15	21		6	5	4	5	7	7	5	8
						33	53		18	14	23	17	22	18	13	19		5	5	4	6	7	9	6	7
						54	53		14	15	17	18	20	15	15	21		4	6	8	6	8	5	5	9
						32	56		16	14	17	22	19	24	17	16		6	23	5	7	5	9	6	6
						65	44		34	16	16	18	16	17	18	19		6	7	11	9	5	6	8	3
						57	43		17	21	17	26	22	18	18	19		5	5	6	5	6	5	5	8
						62	58		13	6	23	20	19	16	14	13		6	6	8	6	6	3	5	4
						43	67		15	16	16	18	14	22	12	15		5	5	7	4	6	8	8	5
						51	47		20	15	25	17	15	23	15	17		5	8	9	7	9	15	4	4
						113	50		17	16	12	17	26	19	11	13		4		7	4	5	5	5	5
						55	52		19	17	21	18	13	24	16	14		6		5	5	6	8	5	5
						34	33		18	17	20	28	18	18	16	14		10		5	6	5	6	4	7
						34	51		17		19	15	18	16	14	14		9		14	7	4	6	7	7
						29	58		16		21	18	13	13	21	18		5		6	5	7	7	6	4
						43	50		15		39	16	17	22	14	21		4		9	7	8	5	7	8
						38	33		20		20	19	19	16	22	22		8		5	6	8	4	4	4
						73	88		20		18	18	15	22	26	13		9		5	7	6	6	7	4
						40	47		20		24	17	12	15	27	17		10		10	5	4	7	4	5
						40	32		16		17	21	16	19	15	19		7		5	10	6	13	8	4
						23	57		17		20	15	18	17	23	15		8		5	6	6	8	8	3
						49	38		24		15	24	25	26	26	15		8		4	5	6	12	5	6
						61	43		27		16	24	16	14	18	25		5		6	7	7	5	7	5
						15	43		18		17	20	16	29	25	24		7		5	11	6	5	12	5
						46	59		17		21	25	23	19	19	13		8		6	5	5	6	7	4
							46		23		17	18	21	18	21	13		12		4	4	6	5	8	5
							42		16		15	20	19	17	26	16		6		5	8	5	6	5	4
							60		23		23	19	16	18	17	15		5		8	6	5	9	4	4
							34		15		17	19	20	21	16	13		8		6	4	10	5	12	5
							32		27		12	16	27	22	25	21		15		6	8	5	4	4	4
							60		19		23	20	26	21	13	16		9		5	11	6	8	6	5
							31		21		21	16	16	21	18	25		8		3	3	10	5	6	5
							31		20		20	16	16	18	21	12		5		5	7	5	7	5	8
							36		25		17	22	19	18	23	16		5		5	3	7	9	6	10
							39		16		12	15	20	24	24	13		6		7	6	8	5	6	12
							32		14		17	17	19	21	19	17		5		6	6	9	4	6	5
							33		18		24	22	20	20	16	14		5		8	5	4	10	6	8
							31		14		23	15	19	17	23	13		6		12	4	4	4	5	6
							48		20		17	24	20	17	19	16		4		7	8	5	4	8	6
							43		25		23	20	19	16	15	18		5		5	8	4	6	4	6
							40		18		21	16	13	16	23	21		6		8	5	4	5	3	4
							29		18		38	24	15	17	16	21		6		5	6	5	4	4	6
							32		18		22	20	16	14	19	23		5		5	7	5	20	7	7
							33		27		17	16	12	24	19	15		5		5	6	5	8	6	6
							35		12		15	21	16	15	20	20		9		17	4	6	9	7	8
							35		17		11	15	22	22	13	21		9		6	8	9	6	6	3
							34		13		15	21	16	17	23	23		4		5	5	4	8	7	6
							30		17		15	17	14	23	16	19		4		3	4	5	5	10	4
							57		16		31	13	23	18	17	20		3		6	2	3	10	6	7
							31		16		19	16	15	26	19	17		6		6	4	5	6	20	6
							56		15		17	19	16	14	19	18		8		6	5	13	5	5	5
							55		12		18	14	21	17	40	17		6		5	6	6	5	3	6
							67		14		16	14	15	15	12	23		7		6	10	5	5	6	6
							56		13		25	17	12	23	18	19		6		5	4	6	5	3	6
							65		26		19	15	16	18	15	16		7		6	7	5		4	5
							36		19		24	22	17	16	14	25		6		5	3	5		7	6
							65		22		18	14	15		13	17		6		6	7	6		7	8
							42		16		14	15	16		13	16		4		7	5	5		19	4
							51		17		14	12	16		19	20		7		6	6	3		4	7
							30		17		19	11	14		15	20		4		4	4	5		5	6
							42		17		15	19	13		12	18		8		7	5	5		5	13
							37		13		15	13	18		18	24		9		8	5	7		5	5
							62		15		18	16	18		18	17		5		4	5	4		4	6
							34		18		18	20	13		16	17				4	9	4		3	6
							46		21		20	16	16		16	19				7	4	5		5	4
							39		18		14	25	16		14	17				6	5	4		7	5
							31		17		18	12	18		14	16				5	7	11		3	4
							30				15	15	16		19	20				7	6	4		6	5
							35				20	19	15		13	24				4	8	5		4	5
							51				13	19	18		16	20				9	6	3		4	7
							36				14	15	26		19	20				3	5	3		9	6
							34				16	13	20		18	16					7	6		11	11
							41				18	19	17		19	26					7	4		8	12
							80				17	19	13		24	15					5	5		7	9
							42				13	22	11		18	23					7	6		7	10
							56				23	17	11		17	16					5	6		11	8
							52					18	14		18	17					7	5		5	5
							47					18	17		20	16					6	5		6	4
							47					20	18		20	18					2	5		6	6
							53					12	13		16	14					9	10		5	9
							48					15	24		20	20					4	7		5	4
							42					15	17		22	20					4	9		8	5
							44					16	17		14	15					5	7		5	6
							34					23	19		21	18					4	6		10	7
							63					17	15		19	22						8		6	6
							41					15	17		18	16								5	7
							49					13	22		21	15								6	5
41.1957	44.5161	42.3659	43.2143	40.4878			41					17	20		25	26								8	5
69	79	71	92	73			30					20	21		21	19								11	6
21	30	29	20	22			40					14	16		17	17								3	6
9.52102	13.6623	10.6882	12.9286	11.4042			47					15	15		23	19								12	7
							40					22			25	22								5	8
							39					20			20	22								10	4
							68					13			16	16								11	4
							49					17			23	19								5	7
							38								22	17								5	7
							45								13	18								6	4
							53								20	23								6	7
							53								24	20								7	5
							40								21	24								5	6
							47								17	22								6	6
							60								20	18								6	7
							44								14	23								5	11
							46								18	19								5	9
							42								21	15								8	6
							37								19	16								11	8
							51								17	15								6	19
							45								16	20								3	4
							41								24	15								5	5
							32								19	13								7	8
							42								17	23								4	8
							41								19	27								4	5
							51								21	28								3	9
							36								25	21								5	5
							36								17	28								8	7
							39								12	21								7	5
							50								17	26								4	9
							42								18	29								8	4
							64								15	16								5	5
							43								15	18								4	8
							73								14	19								7	4
							43								17	18								8	6
							60								16	21								4	8
							68								19	24								6	7
							46								28	18								5	2
							65								16	15								10	5
							66								27	14								3	4
							78								20	24								4	3
							51								23	19								5	6
							54								15	16								4	5
							44								16	26								9	3
							45								22	15								6	5
							54								14	22								6	10
							20								22	28								7	11
							58								17	12								6	3
							54								22	17								5	4
							34								14	13								7	5
							31								14	13								6	4
							33								14	15								7	4
							34								16	20								7	5
							42								14	16								7	8
							34								13	18								8	15
							46								44	14								4	5
							36								21	18								5	4
							37								17	16								12	6
							28								16	19								9	5
							30								14	14								9	8
							37								17	14								5	5
							44								23	18								6	5
							33								21	21								4	10
					46.375	43.3333	46.2339								21	19								9	8
					68	113	88								28	21								7	6
					22.8345	32.421	27.0527								20	22								5	5
					40	93	218								23	15								6	6
															17	17								6	9
															19	17								9	7
															21	33								11	6
															20	15								6	4
															24	21								10	9
															17	21								9	6
															22	22								9	3
															18	24								6	4
															14	18								9	9
															13	22								10	4
															16	16								11	5
															15	26								5	7
															17	23								7	8
															15	17								5	4
															23	17								5	7
															25	19								7	5
															18	23								5	9
															20	13								6	5
															22	17								8	6
															21	17								6	7
															20	19								7	6
															19	18								5	7
															17	13								6	10
															13	14								4	7
															17	18								8	7
															23	14								5	11
															15	16								5	6
															19	18								4	5
															15	19								7	5
															19	18								8	3
															14	18								7	7
															23	21								5	6
															17	19								4	11
															18	18								6	7
															17	17								4	6
															20	23								5	10
															19	17								5	6
															19	16								5	8
															17	13								5	6
															17	22								7	10
															19	23								7	9
															14	20								5	8
															14	26								6	6
															16	24								4	6
															21	24								4	7
															17	19								4	5
															17	15								7	5
															17	13								6	7
															23	20								6	9
															13	22								7	6
															16	24								7	6
															15	17								4	7
															19	25								5	10
															22	17								9	7
															14	17								11	9
															19	19								5	8
															16	22								9	7
															13	18								5	9
															18	23								11	6
															19	20								6	13
															14	26								5	9
															19	16								4	5
															14	22								10	5
															15	21								5	7
															23	21								7	6
															19	18								6	10
															20	20								5	7
															15	22								7	4
															18	23								5	11
															21	15								6	6
															21	21								5	5
															22	18								6	5
															25	19								6	5
															15	18								10	4
															15	14								7	2
															21	25								4	6
															22	20								7	4
															17	14								9	8
															20	15								6	11
															20	21								6	4
															13	19								4	4
															20	22								4	6
															17	16								7	6
															19	20								12	6
															19	24								7	4
															15	18								3	6
															18	27								8	6
															20	27								4	5
															21	16								6	4
															15	19								7	7
															15	29								6	6
															20	21								9	3
															23	12								8	4
															20	13								8	8
															18	18								4	4
															12	21								7	5
															17	18								4	4
															17	17								5	5
															21	13								8	5
															16	20								7	6
															16	24								8	5
															20	21								7	4
															14	24								6	9
															23	25								6	4
															16	19								11	9
															13	13								7	4
															25	24								5	8
															19	14								6	4
															22	15								7	9
															20	15								7	13
															15	20								7	9
															24	11								5	8
															13	21								7	2
															17	17								5	10
															20	16								5	4
															25	18								11	5
															16	14								4	5
															12	16								9	4
															22	16								7	9
															21	24								6	7
															22	22								5	6
															26	24								9	4
															30	22								11	6
															25	19								9	6
															21	21								6	5
															22	17								7	5
															19	15								9	5
															22	23								8	4
															18	16								4	3
															20	24								5	6
															20	14								7	6
															22	13								3	7
															18	16								5	7
															19	23								4	3
															25	28								5	10
															18	23								6	6
															18	14								6	4
															24	17								7	5
															15	14								6	6
															15	14								6	13
															18	16								5	8
															15	15								4	5
															16	17								8	3
															19	16								5	6
															13	14								9	3
															16	23								8	4
															14	20								8	4
															15	15								4	5
															19	13								6	4
															19	17								5	4
															17	17								5	5
															18	19								5	4
															14	13								5	5
															16	14								6	6
															20	19								4	5
															14	13								4	7
															14	13								9	4
															20	14								5	5
															16	17								4	10
															24	22								6	3
															14	14								4	7
															14	14								4	8
															19	26								7	5
															21	17								6	6
															13	19								5	3
															14	17								5	5
															14	15								5	6
															17	14								13	5
															22	22								6	4
															20	16								6	7
															14	15								4	7
															15	26								5	3
															21	22								7	4
															17	21								7	6
															26	22								4	5
															17	15								5	5
															15	15								5	6
															26	16								6	6
															16	20									5
															22	13									8
															15	16									5
															16	20									7
															23	15									4
															13	25									5
															17	17									4
															18	14									7
															17	13									9
															11	16									3
															14	24									11
															21	13									5
															25	17									6
															22	20									8
															8	19									6
															21	16									5
															19	27									6
															17	18									10
															15	13									4
															14	16									7
															20	20									6
															20	15									6
															21	17									5
																22									6
																26									4
																16									6
																13									6
																16									9
																17									7
																16									6
																20									4
																21									4
																22									6
																22									6
																21									8
																23									4
																19									6
																15									4
																29									5
																19									6
																15									5
																18									9
																18									10
																17									3
																20									5
																22									6
																17									5
																22									6
																17									3
																17									7
																14									7
																14									8
																17									4
																13									7
																14									7
																13									8
																19									5
																22									7
																18									6
																13									5
																21									5
																14									9
																22									5
																21									5
																13									11
																14									7
																17									9
																22									4
																19									9
																23									6
																15									9
																17									7
																16									6
																22									10
																19									8
																28									5
																19									4
																19									6
																13									2
																17									16
																22									8
																18									8
																21									11
																28									5
																24									6
																27									5
																19									4
																22									10
																18									6
																20									4
																19									5
																22									5
																20									5
																19									6
																17									4
																13									6
																20									8
																18									6
																15		6.27481	7.14103	6.05755	6.01974	5.98039			5
																17		15	23	17	13	13			8
																13		3	2	3	2	3			6
																5		1.99636	3.40254	2.53889	2.01146	1.98504			7
																20									4
																16									3
																14									7
																18									4
																15									4
																17									8
																18									6
																34									5
																18									8
																20									7
																17									10
																15									7
																13									8
																15									5
																20									4
																20									6
																14									5
																22									8
																17									6
																23									4
									17.5037	17.5185	18.0903	17.3497	17.522			13									6
									34	29	39	30	28			19									5
									11	6	7	5	11			19									6
									3.7194	3.81481	4.64986	3.79983	3.3618			13									4
																18									10
																21									9
																17									8
																13									5
																14									7
																17									4
																16									7
																20									7
																17									12
																20									5
																23									10
																15									6
																26									7
																17									7
																21									6
																18									4
																20									8
																17									5
																20									7
																17									4
																23									6
																17									5
																25									5
																17									4
																21									4
																32									6
																24									5
																21									7
																18									4
																14									4
																25									6
																24									6
																22									6
																20									5
																17									5
																21									6
																22									5
																23									8
																23									5
																22									9
																25									4
																18									4
																22									4
																22									6
																17									5
																15									7
																16									5
																19									5
																15									9
																18									6
																23									5
																20									7
																18									7
																21									8
																16									3
																17									8
																23									11
																16									12
																21									6
																14									6
																23									8
																17									6
																15									4
																12									10
																13									8
																21									7
																14									10
																19									11
																21									9
																21									4
																14									3
																19									7
																15									5
																19									3
																20									5
																13									10
																15									5
																20									5
																14									6
																20									10
																26									10
																14									6
																16									6
																25									4
																17									10
																20									11
																19									6
																24									5
																14									9
																15									6
																14									7
																15									6
																23									5
																16									7
																19									6
																21									5
																18									6
																16									5
																17									4
																14									5
																14									3
																21									3
																28									5
																17									7
																18									7
																26									4
																20									3
																17									8
																22									8
																27									4
																14									3
																16									6
																19									5
																20									5
																17									5
																16									12
																29									4
																36									10
																18									3
																24									3
																19									7
																22									3
																24									5
																19									5
																16									5
																21									4
																21									5
																19									5
																20									5
																21									6
																24									6
																10									5
																13									4
																24									3
																14									4
																20									5
																21									4
																13									7
																12									10
																24									5
																20									6
																15									7
																14									6
																14									5
																22									4
																25									4
																24									6
																22									8
																16									5
																18									7
																15									5
																14									4
																16									8
																19									4
																11									7
																14									5
																19									7
																14									8
																15									5
																17									5
																17									4
																14									5
																20									6
																20									5
																22									7
																14									4
																22									4
																14									5
																14									6
																22									8
																16									5
																12									4
																13									3
																20									4
																8									5
																23									8
																19									4
																17									7
																21									5
																16									7
																20									6
																19									7
																17									7
																17									6
																17
																15
																22
																22
																23
																15
																19
																14
																20
																18
																17
																17
																17
																17
																16
																16
																18
																20
																18
																13
																21
																14
																14
																17
																15
																21
																19
																18
																14
																23
																17
																18
																17
																18
														18.5	18.3688	18.5726							6.40984	6.2225	6.16761
														29	44	37							20	20	19
														19.0581	22.8009	21.7374							40.7987	35.5567	35.5427
														124	423	744							122	400	710
